# Supplementary material for: Physiological Parameters and Transcriptomic Levels Reveal the Response Mechanism of Maize to Deep Sowing and the Mechanism of Exogenous MeJA to Alleviate Deep Sowing Stress
Source: Int J Mol Sci. 2024 Oct 5;25(19):10718. doi: 10.3390/ijms251910718 (PMC11477193; doi:10.3390/ijms251910718)
Supplement: Supplementary file 1 [file ijms-25-10718-s001.zip › Table S1.xlsx]

## Sheet: Sheet1
Table S1 Summary of sequencing data
Sample	Total Raw Reads	Total Clean Reads	Total Clean Bases (Gb)	Clean Reads Q20 (%)	Clean Reads Q30 (%)	Clean Reads Ratio (%)
Zi_3_CK1	45.57	44.02	6.6	96.47	91.25	96.6
Zi_3_CK2	45.57	44.01	6.6	96.5	91.33	96.56
Zi_3_CK3	45.57	44.25	6.64	96.55	91.34	97.09
Zi_3_T1	45.57	44.37	6.66	96.41	91.05	97.37
Zi_3_T2	45.57	43.91	6.59	96.61	91.56	96.34
Zi_3_T3	45.57	44.24	6.64	96.53	91.38	97.08
Zi_15_CK1	45.57	44.51	6.68	96.42	91.08	97.66
Zi_15_CK2	45.57	44.4	6.66	96.54	91.34	97.43
Zi_15_CK3	45.57	44.29	6.64	96.53	91.36	97.17
Zi_15_T1	45.57	44.26	6.64	96.59	91.5	97.13
Zi_15_T2	45.57	44.1	6.62	96.55	91.35	96.77
Zi_15_T3	45.57	44.38	6.66	96.51	91.31	97.37
Qi_3_CK1	45.56	44.28	6.64	96.54	91.42	97.19
Qi_3_CK2	45.57	44.18	6.63	96.56	91.45	96.95
Qi_3_CK3	45.57	44.21	6.63	96.52	91.34	97.01
Qi_3_T1	45.57	44.17	6.63	96.52	91.38	96.92
Qi_3_T2	45.57	44.32	6.65	96.44	91.13	97.25
Qi_3_T3	45.57	44.17	6.63	96.47	91.26	96.92
Qi_15_CK1	45.57	44.15	6.62	96.44	91.17	96.88
Qi_15_CK2	45.57	44.11	6.62	96.52	91.33	96.78
Qi_15_CK3	47.33	44.12	6.62	96.65	91.72	93.23
Qi_15_T1	45.57	44.07	6.61	96.59	91.55	96.7
Qi_15_T2	45.57	43.95	6.59	96.64	91.65	96.43
Qi_15_T3	45.57	43.93	6.59	96.62	91.65	96.4
