# Supplementary material for: Physiological Parameters and Transcriptomic Levels Reveal the Response Mechanism of Maize to Deep Sowing and the Mechanism of Exogenous MeJA to Alleviate Deep Sowing Stress
Source: Int J Mol Sci. 2024 Oct 5;25(19):10718. doi: 10.3390/ijms251910718 (PMC11477193; doi:10.3390/ijms251910718)
Supplement: Supplementary file 1 [file ijms-25-10718-s001.zip › Table S2.xlsx]

## Sheet: Sheet1
Table S2 Co-expression DGEs under distilled water and exogenous MeJA treatment at a sowing depth of 15cm
Gene ID	Log2(FoldChange)	P-value	Function Annotation
Zm00001d005484	-0.0807435	0.863547	phospholipase D delta
Zm00001d050081	0.4627	0.581982	dentin sialophosphoprotein-related
Zm00001d052143	0.944082	0.248638	separase
